# Supplementary material for: Alveolar cell fate selection and lifelong maintenance of AT2 cells by FGF signaling
Source: Nat Commun. 2022 Nov 21;13:7137. doi: 10.1038/s41467-022-34059-1 (PMC9681748; doi:10.1038/s41467-022-34059-1)
Supplement: Supplementary file 3 — Source Data [file 41467_2022_34059_MOESM3_ESM.xlsx]

## Sheet: Fig. 2
Control	BP	AT1	AT2		Fgf7	BP	AT1	AT2		Fgf10	BP	AT1	AT2
Image 1	25	0	1		Image 1	0	31	21		Image 1	3	58	111
Image 2	40	0	2		Image 2	0	12	12		Image 2	3	103	175
Image 3	52	1	0		Image 3	0	34	45		Image 3	1	108	209
Image 4	30	0	3		Image 4	1	31	63		Image 4	3	73	64
Image 5	8	0	0		Image 5	1	21	20		Image 5	7	18	36
Image 6	39	1	2		Image 6	1	25	20		Image 6	3	11	21
Image 7	42	1	0		Image 7	1	10	21		Image 7	3	12	24
Image 8	15	0	0		Image 8	1	79	112		Image 8	1	31	32
Image 9	32	1	0		Image 9	0	66	80		Image 9	6	34	56
Image 10	19	1	0		Image 10	3	35	14		Image 10	1	13	11
Image 11	31	0	2		Image 11	1	40	42		Image 11	2	48	45
										Image 12	3	14	22

## Sheet: Fig. 3c
Fgfr2-WT	AT2	AT1	BP		Fgfr2-DN	AT2	AT1	BP
Image 1	5	0	0		Image 1	0	2	0
Image 2	0	0	1		Image 2	0	4	0
Image 3	2	0	0		Image 3	0	3	1
Image 4	8	0	0		Image 4	0	2	0
Image 5	12	0	1		Image 5	0	2	1
Image 6	6	0	0		Image 6	0	5	3
Image 7	6	0	0		Image 7	0	1	0
					Image 8	0	1	0
					Image 9	0	2	0
					Image 10	0	2	0
					Image 11	0	2	0
					Image 12	0	2	0
					Image 13	0	17	2
					Image 14	0	6	1
					Image 15	0	16	1

## Sheet: Fig. 4b
WT/Flox	AT2	AT1		Del/Flox	AT2	AT1
Mouse 3	219	112		Mouse 7	10	132
Mouse 5	231	103		Mouse 2	19	149
Mouse 6	174	133		Mouse 4	14	139

## Sheet: Fig. 5d
	% Muc1+ (of GFP+)			% Fgfr2+ GFP+			% pMapk+ GFP+
Mouse 1	100		Mouse 1	100		Mouse 1	97
Mouse 2	100		Mouse 2	99		Mouse 2	97
Mouse 3	100		Mouse 3	99		Mouse 3	96

## Sheet: Fig. 5h
# cells per 45 um^3	Sftpc+	Fgf+
Mouse 1	5.27952	2.92059
Mouse 2	5.27952	3.25758
Mouse 3	4.60554	2.69592
Mouse 4	5.27952	2.69592

## Sheet: Fig. 5i
Distance to nearest Sftpc+ (um)	Fgf+ cell	Sftpc+
	7.9381	90.1555
	60.7723	81.514
	49.3362	111.777
	54.8885	117.222
	10.6736	79.0685
	6.39016	79.0685
	6.04526	9.6438
	6.04526	9.6438
	4.94465	42.2735
	46.647	90.9869
	52.7532	72.0047
	3.92123	23.7876
	41.8179	23.7876
	4.51841	32.2328
	30.5384	73.3914
	63.963	73.3914
	33.036	42.606
	31.6609	42.606
	6.2098	36.3838
	4.31885	36.3838
	4.04774	50.9745
	5.8762	43.1787
		43.1787
		61.6944
		40.4918
		21.0919
		21.0919
		26.3036
		15.1032
		8.54959
		20.8031
		20.8031
		9.90172
		39.445
		15.4985
		23.9988
		51.557
		15.1367
		15.1367
		70.0008
		70.0079
		30.3314
		30.3314
		9.21643
		9.21643
		19.1042
		81.9504
		99.8099
		36.6801
		36.6801
		25.9368
		8.17268
		8.17268
		69.3478
		44.4559
		38.4875
		45.8623
		43.1294
		43.1294

## Sheet: Fig. 5p-r
Timepoint	Mouse	AT2	AT1	GFP+ Cell number
PN5	wt-fl_1	115	0
	wt-fl_2	78	1
	wt-fl_3	58	0
	fl-fl_1	55	2
	fl-fl_2	60	4
	fl-fl_3	63	1
PN10	wt-fl_1	73	1
	wt-fl_2	76	0
	wt-fl_3	101	1
	fl-fl_1	55	9
	fl-fl_2	32	7
	fl-fl_3	38	12
PN17	wt-fl_1	72	1
	wt-fl_2	86	4
	wt-fl_3	64	0
	fl-fl_1	19	30
	fl-fl_2	14	31
	fl-fl_3	10	34

## Sheet: Fig. 6a
Timepoint	Mouse	Total AT2	GFP+ AT2		Timepoint	Mouse	AT2	AT1	GFP+ Cell number
PN5	wt-fl_1	217	28		PN5	wt-fl_1	115	0
	wt-fl_2	157	7			wt-fl_2	78	1
	wt-fl_3	177	14			wt-fl_3	58	0
	fl-fl_1	222	18			fl-fl_1	55	2
	fl-fl_2	135	7			fl-fl_2	60	4
	fl-fl_3	125	7			fl-fl_3	63	1
PN10	wt-fl_1	115	24		PN10	wt-fl_1	73	1
	wt-fl_2	136	7			wt-fl_2	76	0
	wt-fl_3	115	12			wt-fl_3	101	1
	fl-fl_1	105	9			fl-fl_1	55	9
	fl-fl_2	116	11			fl-fl_2	32	7
	fl-fl_3	121	7			fl-fl_3	38	12
PN17	wt-fl_1	135	47		PN17	wt-fl_1	72	1
	wt-fl_2	133	42			wt-fl_2	86	4
	wt-fl_3	136	24			wt-fl_3	64	0
	fl-fl_1	135	15			fl-fl_1	19	30
	fl-fl_2	109	8			fl-fl_2	14	31
	fl-fl_3	117	11			fl-fl_3	10	34
2 month	wt/fl_1	91	66		2 month	wt/fl_1	66	2
	wt/fl_2	77	37			wt/fl_2	37	2
	wt/fl_3	93	50			wt/fl_3	50	1
	fl/fl_1	123	9			fl/fl_1	9	7
	fl/fl_2	124	4			fl/fl_2	4	6
	fl/fl_3	130	6			fl/fl_3	6	6
6 month	wt/fl_1	58	57		6 month	wt/fl_1	57	2
	wt/fl_2	49	57			wt/fl_2	57	3
	wt/fl_3	51	59			wt/fl_3	59	2
	fl/f_1	89	12			fl/fl_1	12	23
	fl/f_2	91	8			fl/fl_2	8	18
	fl/f_3	100	8			fl/fl_3	8	20

## Sheet: Fig. 6f
	Muc1+	Muc1+ GFP+	Cell number
wt/f_S1	168	128
wt/f_S2	204	116
wt/f_S3	181	121
fl/fl_S1	218	37
fl/f_S2	237	42
fl/fl_S3	219	54

## Sheet: Fig. 6h
	Fgfr2+	Fgfr2-	AT2 Cell number
wt-fl_1	181	0
wt-fl_2	239	0
wt-fl_3	220	0
fl-fl_1	34	2
fl-fl_2	32	0
fl-fl_3	30	2

[truncated: 10 more sheets: Fig. 6j, Fig. 6n, Fig. 6q, Fig. 7c, Fig. 7d, Fig. 7f, Fig. 7g, Suppl. Fig. 3e, Suppl. Fig. 4b, Suppl. Fig. 8b]
